# Supplementary material for: Co‐Design of a Weekly Meal Box for Neurological Conditions: Findings From Consumer and Healthcare Provider Collaborative Workshops
Source: Health Expect. 2025 Aug 28;28(5):e70412. doi: 10.1111/hex.70412 (PMC12392134; doi:10.1111/hex.70412)
Supplement: Supplementary file 3 [file HEX-28-e70412-s003.xlsx]

## Sheet: Sheet1
General comments - fears	General feedback – positives	Box	number of responses	Prep	number of responses
difficulty starting	“there was enough um-oo”	split into 2 boxes for easier lifting	4	break down further into bullet points	2
fear of failure	lots of food, plenty for leftovers	handles are good		some packages hard to open	6
will I hurt myself?	brilliant amount of proteins	reminder to leave box out for collection – with text re delivery time		need scissors for packets	3
told to eat healthy food, but have no guidance/knowledge on how to do this.	“really enjoyed the freshness of the meal”	option to deliver to kitchen for those without support who need help		label herbs/spices	2
	could include starter kit option with pantry items	easy to unpack and organise meals		larger/more photos on recipes
	“really good, looks fresh”	easy to hold		instructions to keep meal ingredients in the bag and store as is in the fridge to eliminate risk of confusion when cooking later on
	include allergen statements	easy to use/unpack		preparation was easy, recipes good
				notes for adding additional ingredients – lentils/veggies or ideas to adapt flavour eg add chilli
				tasted great and sharing the meal was a great idea
				control and choice – is what we want
				joy from cooking and eating and bringing people together
				provides a way to influence others on what we should be eating
				participants were eager to learn more and interested in the why and how they can do this
				need to build food literacy skills
